# Supplementary material for: Comprehensive Analysis of the Impact of Weight Loss Thresholds on Mouse Models of Fatal Viral Infection
Source: Viruses. 2025 Sep 7;17(9):1225. doi: 10.3390/v17091225 (PMC12474137; doi:10.3390/v17091225)
Supplement: Supplementary file 1 [file viruses-17-01225-s001.zip]

Archive with 1 entries (1 files):
- viruses-3824771-supplementary.pdf
